# Supplementary material for: 1,2-Di­hydro­spiro­[carbazole-3(4H),2′-[1,3]dioxolane]
Source: Acta Crystallogr Sect E Struct Rep Online. 2009 Feb 21;65(Pt 3):o579. doi: 10.1107/S1600536809005558 (PMC2968561; doi:10.1107/S1600536809005558)
Supplement: Supplementary file 2 [file e-65-0o579-Isup2.hkl]

# 
# h,k,l, Fc-squared, Fo-squared, sigma(Fo-squared) and status flag 
# 
data_I
_shelx_title ' tu0802 in P2(1)' 
_shelx_refln_list_code          4 
_shelx_F_calc_maximum       61.15 
_exptl_crystal_F_000       244.00 
_reflns_d_resolution_high  0.7467 
 
loop_ 
 _symmetry_equiv_pos_as_xyz 
 'x, y, z' 
 '-x, y+1/2, -z' 
 
_cell_length_a     9.3781 
_cell_length_b     6.1467 
_cell_length_c    10.5740 
_cell_angle_alpha  90.000 
_cell_angle_beta  115.232 
_cell_angle_gamma  90.000 
 
_shelx_F_squared_multiplier     1.000 
 
loop_ 
 _refln_index_h 
 _refln_index_k 
 _refln_index_l 
 _refln_F_squared_calc 
 _refln_F_squared_meas 
 _refln_F_squared_sigma 
 _refln_observed_status 
   2   0   0     2857.14     2959.08     26.96 o 
   3   0   0      127.86      136.82      1.22 o 
   4   0   0        3.41        2.69      0.09 o 
   5   0   0        4.68        5.46      0.16 o 
   6   0   0      129.73      128.13      1.55 o 
   7   0   0      324.95      316.96      3.73 o 
   8   0   0       77.49       79.90      1.06 o 
   9   0   0       17.27       19.27      0.44 o 
  10   0   0        0.32        0.24      0.29 o 
  11   0   0        0.01       -0.25      0.37 o 
   1   1   0     3621.85     3696.95     24.37 o 
   2   1   0     2599.16     2631.54     13.91 o 
   3   1   0      735.32      774.35      4.47 o 
   4   1   0      132.79      141.58      1.02 o 
   5   1   0      129.35      145.87      1.13 o 
   6   1   0      118.27      114.37      0.99 o 
   7   1   0       12.97       11.65      0.22 o 
   8   1   0      115.92      116.56      1.04 o 
   9   1   0       55.90       57.42      0.60 o 
  10   1   0       26.79       27.55      0.44 o 
  11   1   0        6.88        6.77      0.35 o 
   0   2   0      269.47      275.51      1.89 o 
   1   2   0      429.87      467.98      2.65 o 
   2   2   0       25.31       23.29      0.37 o 
   3   2   0      449.92      473.35      3.13 o 
   4   2   0       89.84      114.81      0.78 o 
   5   2   0       61.86       57.34      0.52 o 
   6   2   0       49.47       53.36      0.52 o 
   7   2   0       53.73       50.64      0.51 o 
   8   2   0        2.87        2.58      0.15 o 
   9   2   0       39.55       37.58      0.49 o 
  10   2   0        2.87        2.90      0.24 o 
  11   2   0        4.89        4.63      0.62 o 
   1   3   0      271.26      302.90      1.85 o 
   2   3   0       30.78       36.57      0.34 o 
   3   3   0       87.95       88.55      0.65 o 
   4   3   0        7.06        6.23      0.15 o 
   5   3   0       44.37       50.61      0.46 o 
   6   3   0      183.38      181.15      1.42 o 
   7   3   0       85.80       79.73      0.82 o 
   8   3   0       58.73       54.54      0.75 o 
   9   3   0       25.10       23.92      0.44 o 
  10   3   0        0.82        0.97      0.28 o 
   0   4   0      178.68      202.51      1.72 o 
   1   4   0      122.70      122.19      0.79 o 
   2   4   0       82.12       85.11      0.55 o 
   3   4   0        2.28        4.01      0.16 o 
   4   4   0       15.77       19.32      0.26 o 
   5   4   0       65.74       62.12      0.60 o 
   6   4   0       21.84       20.90      0.32 o 
   7   4   0       81.43       75.25      1.00 o 
   8   4   0       13.14       14.49      0.54 o 
   9   4   0        1.34        1.25      0.26 o 
   1   5   0       28.73       26.63      0.28 o 
   2   5   0        5.59        5.10      0.15 o 
   3   5   0       40.11       38.50      0.43 o 
   4   5   0        1.56        1.50      0.15 o 
   5   5   0        5.30        4.88      0.19 o 
   6   5   0       29.78       29.36      0.42 o 
   7   5   0        1.39        1.86      0.24 o 
   8   5   0        4.88        5.05      0.31 o 
   9   5   0        4.25        3.44      0.39 o 
   0   6   0      229.50      225.36      3.42 o 
   1   6   0        1.80        1.69      0.26 o 
   2   6   0       13.13       13.20      0.55 o 
   3   6   0        4.98        4.71      0.31 o 
   4   6   0        9.23        9.29      0.32 o 
   5   6   0        0.18        0.41      0.23 o 
   6   6   0       12.18       12.95      0.51 o 
   7   6   0       23.69       22.51      0.64 o 
   1   7   0       65.19       61.52      1.31 o 
   2   7   0        8.59        9.23      0.36 o 
   3   7   0       25.69       26.92      0.55 o 
   4   7   0        3.76        3.90      0.31 o 
   5   7   0       12.81       14.42      0.48 o 
   0   8   0       16.93       15.87      0.85 o 
   1   8   0        9.12        8.84      0.47 o 
   2   8   0        0.71        0.37      0.43 o 
 -11   0   1        0.56        0.31      0.45 o 
 -10   0   1       39.77       41.49      0.87 o 
  -9   0   1        2.62        2.69      0.23 o 
  -8   0   1      238.53      243.04      2.91 o 
  -7   0   1       55.42       50.36      0.71 o 
  -6   0   1      161.44      171.30      2.05 o 
  -5   0   1       11.97       11.05      0.24 o 
  -4   0   1        5.32        4.30      0.24 o 
  -3   0   1        1.99        3.17      0.07 o 
  -2   0   1      613.32      624.68      3.86 o 
   2   0   1     3739.53     3819.77    147.51 o 
   3   0   1       21.01       17.58      0.33 o 
   4   0   1       99.14       90.67      1.09 o 
   5   0   1       90.06       92.85      1.24 o 
   6   0   1      333.85      350.20      4.09 o 
   7   0   1      256.25      270.06      3.19 o 
   8   0   1       14.25       14.25      0.36 o 
   9   0   1        6.23        6.05      0.29 o 
  10   0   1        9.72       10.06      0.42 o 
 -11   1   1       11.98       11.89      0.46 o 
 -10   1   1       28.30       28.56      0.49 o 
  -9   1   1       19.42       20.05      0.34 o 
  -8   1   1       28.41       26.36      0.34 o 
  -7   1   1       52.55       55.11      0.54 o 
  -6   1   1       59.20       64.44      0.54 o 
  -5   1   1      313.56      324.43      2.28 o 
  -4   1   1       75.59       77.78      0.49 o 
  -3   1   1      213.99      219.93      1.05 o 
  -2   1   1       46.50       42.82      0.22 o 
  -1   1   1     1137.66     1138.09      6.09 o 
   0   1   1      956.68      939.00      5.75 o 
   1   1   1     2781.16     2912.22     18.43 o 
   2   1   1     2519.09     2579.03     19.35 o 
   3   1   1     1268.74     1346.16     10.11 o 
   4   1   1     1020.93     1109.59     11.51 o 
   5   1   1       44.30       46.97      0.49 o 
   6   1   1       99.51      105.49      1.01 o 
   7   1   1       52.70       50.31      0.54 o 
   8   1   1       13.33       13.46      0.28 o 
   9   1   1       15.82       17.19      0.31 o 
  10   1   1       25.46       26.08      0.50 o 
 -11   2   1       32.39       34.12      0.76 o 
 -10   2   1       12.45       14.42      0.42 o 
  -9   2   1       10.85       12.04      0.32 o 
  -8   2   1        7.43        7.36      0.23 o 
  -7   2   1       99.94       97.30      0.80 o 
  -6   2   1       24.48       28.14      0.29 o 
  -5   2   1       85.91       84.14      0.64 o 
  -4   2   1      354.34      377.59      2.38 o 
  -3   2   1      238.21      254.92      1.39 o 
  -2   2   1      207.76      226.23      1.21 o 
  -1   2   1      214.36      215.78      1.07 o 
   0   2   1      139.05      149.57      0.78 o 
   1   2   1      191.69      222.15      1.34 o 
   2   2   1      255.95      270.09      1.80 o 
   3   2   1      716.99      777.58      6.36 o 
   4   2   1      992.75     1073.81      9.52 o 
   5   2   1      113.67      122.62      1.19 o 
   6   2   1      134.54      140.72      1.21 o 
   7   2   1       13.02       13.56      0.24 o 
   8   2   1       35.99       37.74      0.44 o 
   9   2   1       35.33       36.26      0.48 o 
  10   2   1       24.41       24.02      0.56 o 
 -10   3   1        0.43        0.25      0.26 o 
  -9   3   1       14.17       15.75      0.37 o 
  -8   3   1        1.48        2.19      0.19 o 
  -7   3   1       35.00       30.88      0.37 o 
  -6   3   1       41.39       42.00      0.42 o 
  -5   3   1      133.58      132.12      0.98 o 
  -4   3   1      154.81      158.00      1.15 o 
  -3   3   1        4.92        5.18      0.14 o 
  -2   3   1       65.75       66.21      0.42 o 
  -1   3   1      139.66      149.05      0.84 o 
   0   3   1       14.97       16.75      0.16 o 
   1   3   1      660.61      716.24      4.09 o 
   2   3   1       98.23       93.45      0.67 o 
   3   3   1      155.99      167.73      1.23 o 
   4   3   1       69.45       74.47      0.62 o 
   5   3   1       85.57       91.01      0.75 o 
   6   3   1       44.15       39.19      0.43 o 
   7   3   1       15.46       15.84      0.29 o 
   8   3   1       16.47       17.80      0.36 o 
   9   3   1       14.20       14.99      0.45 o 
  10   3   1       31.53       32.64      0.67 o 
 -10   4   1       10.65        9.99      0.51 o 
  -9   4   1       15.92       15.65      0.45 o 
  -8   4   1        2.02        1.46      0.20 o 
  -7   4   1       47.49       44.52      0.52 o 
  -6   4   1       47.10       41.64      0.49 o 
  -5   4   1      216.19      202.46      1.70 o 
  -4   4   1       76.15       70.86      0.57 o 
  -3   4   1      214.66      220.43      1.26 o 
  -2   4   1       32.59       30.88      0.25 o 
  -1   4   1      107.64      111.36      0.70 o 
   0   4   1        6.77        6.05      0.15 o 
   1   4   1       32.97       30.24      0.25 o 
   2   4   1       32.64       38.96      0.33 o 
   3   4   1      121.47      129.12      1.04 o 
   4   4   1       61.96       58.83      0.51 o 
   5   4   1        3.73        2.85      0.14 o 
   6   4   1       26.25       25.15      0.66 o 
   7   4   1       28.94       28.74      0.45 o 
   8   4   1       15.91       16.21      0.37 o 
   9   4   1        4.99        5.20      0.34 o 
  -9   5   1       11.23       12.78      0.55 o 
  -8   5   1       22.69       24.00      0.93 o 
  -7   5   1       22.69       21.46      0.41 o 
  -6   5   1       43.79       42.78      0.57 o 
  -5   5   1       18.54       18.97      0.42 o 
  -4   5   1      347.09      339.87      2.62 o 
  -3   5   1      126.59      117.37      0.90 o 
  -2   5   1      131.88      130.29      0.92 o 
  -1   5   1       56.11       54.19      0.47 o 
   0   5   1       97.73       97.07      0.72 o 
   1   5   1       15.97       14.76      0.23 o 
   2   5   1        7.59        6.48      0.29 o 
   3   5   1      289.06      281.07      2.18 o 
   4   5   1        8.64        8.22      0.24 o 
   5   5   1       71.20       70.23      0.73 o 
   6   5   1       13.67       15.71      0.36 o 
   7   5   1       14.90       16.78      0.39 o 
   8   5   1        1.86        1.82      0.28 o 
  -8   6   1        1.03        1.75      0.47 o 
  -7   6   1       53.57       54.72      1.01 o 
  -6   6   1       46.54       46.47      0.72 o 
  -5   6   1        0.06        0.11      0.21 o 
  -4   6   1        8.81        8.55      0.38 o 
  -3   6   1       59.98       60.49      0.74 o 
  -2   6   1       19.42       18.57      0.33 o 
  -1   6   1       79.78       75.66      1.06 o 
   0   6   1       89.17       87.49      0.87 o 
   1   6   1        7.94        7.48      0.27 o 
   2   6   1       87.32       81.53      0.85 o 
   3   6   1        1.02        0.90      0.20 o 
   4   6   1       52.53       52.62      0.68 o 
   5   6   1       10.58       10.85      0.46 o 
   6   6   1       11.93       12.66      0.45 o 
   7   6   1       21.90       26.50      0.70 o 
  -6   7   1        9.17        9.83      0.41 o 
  -5   7   1        2.92        3.05      0.38 o 
  -4   7   1       31.10       32.80      0.67 o 
  -3   7   1        0.49        0.40      0.25 o 
  -2   7   1        5.69        5.68      0.29 o 
  -1   7   1        3.85        3.85      0.45 o 
   0   7   1        3.97        3.36      0.32 o 
   1   7   1        3.87        4.02      0.29 o 
   2   7   1        3.06        3.11      0.28 o 
   3   7   1        2.45        2.52      0.42 o 
   4   7   1       14.94       14.79      0.47 o 
   5   7   1        8.74        9.05      0.50 o 
  -2   8   1       11.37       11.96      0.94 o 
  -1   8   1        1.23        0.53      0.37 o 
   0   8   1        4.64        4.59      0.42 o 
   1   8   1        3.26        2.86      0.40 o 
   2   8   1        7.51        8.07      0.68 o 
 -11   0   2       75.93       81.27      1.85 o 
 -10   0   2        0.64        0.70      0.29 o 
  -9   0   2       59.72       59.40      0.92 o 
  -8   0   2       37.89       38.05      0.60 o 
  -7   0   2      189.73      179.78      2.17 o 
  -6   0   2       56.51       60.61      0.60 o 
  -5   0   2        3.23        3.60      0.13 o 
  -4   0   2      214.45      224.77      1.99 o 
  -3   0   2      720.93      702.27      4.54 o 
  -2   0   2     1666.39     1692.97     11.47 o 
  -1   0   2        2.57        1.98      0.07 o 
   0   0   2     1094.20     1109.01     10.15 o 
   4   0   2       41.80       50.08      0.81 o 
   5   0   2      127.26      132.53      2.04 o 
   6   0   2        0.08       -0.08      0.12 o 
   7   0   2       21.88       21.45      0.40 o 
   8   0   2        0.03       -0.10      0.19 o 
   9   0   2       17.91       19.23      0.46 o 
  10   0   2       18.81       20.16      0.67 o 
 -11   1   2        8.48        8.68      1.68 o 
 -10   1   2       33.28       33.81      0.60 o 
  -9   1   2       57.20       57.81      0.65 o 
  -8   1   2       31.10       26.92      0.35 o 
  -7   1   2        5.35        7.31      0.16 o 
  -6   1   2       46.00       44.42      0.37 o 
  -5   1   2      118.66      129.94      0.84 o 
  -4   1   2      128.90      140.47      0.77 o 
  -3   1   2      407.62      417.24      2.11 o 
  -2   1   2      321.67      331.87      1.56 o 
  -1   1   2     1261.01     1259.21      5.52 o 
   0   1   2      483.66      478.17      2.55 o 
   1   1   2        7.86        7.14      0.13 o 
   2   1   2      323.63      356.54      3.54 o 
   3   1   2       17.12       23.22      0.87 o 
   4   1   2      298.64      316.72      2.94 o 
   5   1   2       29.36       28.96      0.33 o 
   6   1   2       99.39       99.10      1.66 o 
   7   1   2       90.28       90.37      0.98 o 
   8   1   2       39.69       42.48      0.52 o 
   9   1   2        0.65        1.22      0.23 o 
  10   1   2       68.89       71.10      0.92 o 
 -11   2   2        6.05        5.61      0.44 o 
 -10   2   2       41.23       40.62      0.78 o 
  -9   2   2       11.89       11.89      0.36 o 
  -8   2   2       51.27       48.24      0.53 o 
  -7   2   2       42.19       42.74      0.41 o 
  -6   2   2       82.69       87.47      0.71 o 
  -5   2   2       65.95       73.07      0.50 o 
  -4   2   2      297.65      323.33      2.04 o 
  -3   2   2      207.37      217.01      1.27 o 
  -2   2   2       40.59       42.75      0.35 o 
  -1   2   2       82.49       87.64      0.44 o 
   0   2   2      143.00      147.48      0.87 o 
   1   2   2      152.12      169.23      1.16 o 
   2   2   2      492.05      537.12      3.80 o 
   3   2   2      501.18      566.19      5.19 o 
   4   2   2      307.33      330.27      3.39 o 
   5   2   2      214.47      218.45      2.05 o 
   6   2   2      141.98      140.00      1.36 o 
   7   2   2        2.99        3.59      0.17 o 
   8   2   2       20.39       20.50      0.36 o 
   9   2   2       25.16       25.78      0.47 o 
  10   2   2        0.70        0.20      0.38 o 
 -11   3   2        6.13        5.89      0.41 o 
 -10   3   2        4.09        3.66      0.33 o 
  -9   3   2       20.75       18.37      0.44 o 
  -8   3   2      170.34      166.57      1.54 o 
  -7   3   2       14.51       13.79      0.24 o 
  -6   3   2      190.25      190.05      1.39 o 
  -5   3   2       50.30       52.57      0.41 o 
  -4   3   2       21.25       22.19      0.21 o 
  -3   3   2        5.82        8.01      0.14 o 
  -2   3   2      327.86      355.35      1.93 o 
  -1   3   2      165.20      174.39      1.13 o 
   0   3   2      357.56      402.49      2.24 o 
   1   3   2       45.52       52.48      0.39 o 
   2   3   2      181.27      199.77      1.35 o 
   3   3   2      222.60      237.56      1.60 o 
   4   3   2       63.14       70.68      0.59 o 
   5   3   2       74.45       79.57      0.83 o 
   6   3   2      220.09      224.60      2.91 o 
   7   3   2       91.21       85.24      1.00 o 
   8   3   2       64.79       62.35      1.04 o 
   9   3   2       25.77       25.01      0.55 o 
 -10   4   2        9.01        8.67      0.43 o 
  -9   4   2        4.38        3.69      0.43 o 
  -8   4   2       19.85       17.75      0.43 o 
  -7   4   2       36.53       37.55      0.47 o 
  -6   4   2       34.39       35.95      0.40 o 
  -5   4   2       35.33       36.90      0.40 o 
  -4   4   2      125.87      128.34      0.86 o 
  -3   4   2      188.80      187.19      1.17 o 
  -2   4   2       66.84       77.91      0.51 o 
  -1   4   2       18.59       23.57      0.26 o 
   0   4   2       25.80       25.96      0.22 o 
   1   4   2       74.92       79.11      0.57 o 
   2   4   2       68.36       63.73      0.56 o 
   3   4   2      142.35      144.33      1.09 o 
   4   4   2      189.85      178.38      1.46 o 
   5   4   2        8.59        9.17      0.30 o 
   6   4   2       12.45       10.90      0.28 o 
   7   4   2       27.78       26.02      0.51 o 
   8   4   2       12.22       12.11      0.41 o 
   9   4   2       56.35       55.37      0.90 o 
  -9   5   2        4.66        5.21      0.46 o 
  -8   5   2       20.83       22.88      0.61 o 
  -7   5   2        2.56        2.74      0.25 o 
  -6   5   2       64.19       62.37      0.69 o 
  -5   5   2      216.21      210.86      1.93 o 
  -4   5   2        8.38        7.40      0.18 o 
  -3   5   2       94.73       93.16      0.72 o 
  -2   5   2       14.07       13.33      0.22 o 
  -1   5   2      213.11      203.80      1.79 o 
   0   5   2       35.38       33.02      0.32 o 
   1   5   2      172.46      166.45      1.33 o 
   2   5   2       69.89       69.09      0.62 o 
   3   5   2       83.13       82.22      0.72 o 
   4   5   2        9.75       10.10      0.27 o 
   5   5   2        9.61       10.08      0.31 o 
   6   5   2       21.64       24.42      0.43 o 
   7   5   2        6.85        7.00      0.33 o 
   8   5   2       13.16       12.78      0.48 o 
  -8   6   2       10.43       11.51      0.53 o 
  -7   6   2        7.19        7.82      0.34 o 
  -6   6   2        9.25       10.23      0.38 o 
  -5   6   2       18.92       18.82      0.45 o 
  -4   6   2       18.68       16.56      0.42 o 
  -3   6   2      151.32      145.73      1.32 o 
  -2   6   2      141.43      136.38      1.42 o 
  -1   6   2       47.78       45.33      0.57 o 
   0   6   2       86.34       83.13      1.17 o 
   1   6   2       68.31       64.23      0.71 o 
   2   6   2       33.27       34.45      0.52 o 
   3   6   2       58.34       55.54      0.92 o 
   4   6   2       32.74       32.01      0.51 o 
   5   6   2        9.63        9.89      0.64 o 
   6   6   2       13.81       14.71      0.66 o 
  -6   7   2       19.49       20.07      0.55 o 
  -5   7   2       44.60       45.41      0.75 o 
  -4   7   2        1.24        0.95      0.27 o 
  -3   7   2        6.85        7.17      0.32 o 
  -2   7   2        2.70        2.16      0.33 o 
  -1   7   2       13.82       14.13      0.40 o 
   0   7   2       57.58       56.50      0.83 o 
   1   7   2       18.16       17.04      0.46 o 
   2   7   2       18.00       16.86      0.49 o 
   3   7   2        3.79        3.88      0.31 o 
   4   7   2       23.40       23.11      0.70 o 
  -2   8   2       30.37       30.09      0.78 o 
  -1   8   2        3.59        4.09      0.42 o 
   0   8   2        5.53        5.30      0.44 o 
   1   8   2        3.58        3.46      0.35 o 
 -12   0   3        9.51       10.48      0.70 o 
 -11   0   3       20.34       21.54      0.85 o 
 -10   0   3        0.01       -0.15      0.34 o 
  -9   0   3      221.92      213.49      3.12 o 
  -8   0   3       41.36       45.79      0.51 o 
  -7   0   3        0.36        0.71      0.12 o 
  -6   0   3        4.21        4.57      0.14 o 
  -5   0   3       72.54       74.56      0.66 o 
  -4   0   3      207.71      203.11      1.68 o 
  -3   0   3      155.61      160.03      1.32 o 
  -2   0   3     1614.00     1598.41      9.83 o 
  -1   0   3     1237.46     1255.29      7.16 o 
   0   0   3        4.10        4.14      0.37 o 
   4   0   3      172.61      177.49      4.45 o 
   5   0   3       39.91       38.60      0.68 o 
   6   0   3      209.78      202.54      3.09 o 
   7   0   3        1.05        0.96      0.17 o 
   8   0   3       32.17       31.52      0.70 o 
   9   0   3        4.36        4.27      0.37 o 
 -12   1   3       40.66       43.53      2.39 o 
 -11   1   3       15.66       17.71      0.56 o 
 -10   1   3        1.99        2.05      0.28 o 
  -9   1   3       25.32       25.51      0.43 o 
  -8   1   3       13.95       12.46      0.21 o 
  -7   1   3      150.68      146.17      1.01 o 
  -6   1   3      233.81      242.13      1.53 o 
  -5   1   3        2.47        2.49      0.08 o 
  -4   1   3      146.53      147.62      0.87 o 
  -3   1   3       74.19       76.46      0.47 o 
  -2   1   3       84.85       81.77      0.41 o 
  -1   1   3      602.15      614.48      2.86 o 
   0   1   3       59.80       57.61      0.34 o 
   1   1   3       24.13       23.87      0.24 o 
   2   1   3      182.87      213.97      1.89 o 
   3   1   3       72.13       75.61      0.89 o 
   4   1   3      119.95      124.54      1.27 o 
   5   1   3       16.87       16.80      0.45 o 
   6   1   3      130.71      131.42      1.26 o 
   7   1   3       43.40       42.56      0.50 o 
   8   1   3        7.74        8.27      0.26 o 
   9   1   3       14.78       13.83      0.39 o 
 -11   2   3       22.59       23.15      0.63 o 
 -10   2   3       19.22       19.43      0.53 o 
  -9   2   3       37.25       37.73      0.59 o 
  -8   2   3        5.01        6.26      0.20 o 
  -7   2   3       59.91       57.81      0.45 o 
  -6   2   3        1.77        1.17      0.15 o 
  -5   2   3      149.98      148.16      1.03 o 
  -4   2   3      317.77      336.87      1.88 o 
  -3   2   3      144.17      135.18      0.81 o 
  -2   2   3      303.09      322.15      1.73 o 
  -1   2   3       63.68       68.95      0.44 o 
   0   2   3      353.99      392.06      2.27 o 
   1   2   3      421.86      460.18      3.25 o 
   2   2   3      104.61      101.26      1.10 o 
   3   2   3       77.76       86.04      1.08 o 
   4   2   3       32.88       36.38      0.55 o 
   5   2   3      190.75      187.80      1.98 o 
   6   2   3       51.22       50.07      0.60 o 
   7   2   3      101.59       98.59      1.00 o 
   8   2   3        1.38        1.59      0.19 o 
   9   2   3       16.03       16.96      0.41 o 
 -11   3   3        2.03        1.87      0.43 o 
 -10   3   3        8.94        8.39      0.42 o 
  -9   3   3       19.84       19.02      0.45 o 
  -8   3   3       14.49       14.95      0.29 o 
  -7   3   3       88.05       86.07      0.78 o 
  -6   3   3       85.97       81.64      0.63 o 
  -5   3   3      137.30      135.86      0.87 o 
  -4   3   3        3.39        2.28      0.09 o 
  -3   3   3       98.38       97.12      0.71 o 
  -2   3   3      493.27      537.06      3.10 o 
  -1   3   3      446.19      494.82      2.84 o 
   0   3   3      111.29      112.46      0.75 o 
   1   3   3       45.18       48.09      0.43 o 
   2   3   3       48.71       47.97      0.44 o 
   3   3   3       44.69       43.42      0.41 o 
   4   3   3       14.05       13.85      0.25 o 
   5   3   3      254.93      254.96      2.48 o 
   6   3   3       40.64       34.40      0.51 o 
   7   3   3       51.09       47.43      0.63 o 
   8   3   3       72.56       67.99      0.86 o 
   9   3   3        0.81        0.70      0.28 o 
 -10   4   3       35.10       36.18      1.24 o 
  -9   4   3       10.95        9.03      0.42 o 
  -8   4   3        1.17        0.75      0.21 o 
  -7   4   3       40.32       41.01      0.49 o 
  -6   4   3      148.03      145.65      1.34 o 
  -5   4   3       38.86       38.39      0.38 o 
  -4   4   3      291.45      291.74      1.86 o 
  -3   4   3       32.41       33.44      0.28 o 
  -2   4   3       42.27       42.21      0.33 o 
  -1   4   3       32.29       31.67      0.27 o 
   0   4   3       23.59       28.86      0.27 o 
   1   4   3      281.10      293.88      2.12 o 
   2   4   3      180.03      173.22      1.29 o 
   3   4   3       50.67       53.30      0.47 o 
   4   4   3       48.55       50.25      0.52 o 
   5   4   3       18.15       15.04      0.29 o 
   6   4   3       21.25       22.64      0.46 o 
   7   4   3       73.71       71.32      1.00 o 
   8   4   3       51.29       49.43      0.80 o 
  -9   5   3       28.23       30.31      0.73 o 
  -8   5   3        7.34        8.07      0.34 o 
  -7   5   3       14.36       14.77      0.41 o 
  -6   5   3       17.76       15.18      0.40 o 
  -5   5   3       61.31       54.52      0.54 o 
  -4   5   3       61.82       61.54      0.58 o 
  -3   5   3        2.28        2.45      0.14 o 
  -2   5   3      102.93       98.69      0.81 o 
  -1   5   3        3.63        2.65      0.14 o 
   0   5   3       31.78       30.07      0.41 o 
   1   5   3      129.77      119.56      0.98 o 
   2   5   3       34.25       34.32      0.38 o 
   3   5   3       38.59       32.79      0.42 o 
   4   5   3       34.04       33.45      0.53 o 
   5   5   3       34.53       32.98      0.50 o 
   6   5   3       14.15       14.30      0.55 o 
   7   5   3        6.52        6.92      0.34 o 
  -8   6   3       14.03       15.07      0.50 o 
  -7   6   3       29.12       30.54      0.60 o 
  -6   6   3       25.38       29.21      0.57 o 
  -5   6   3       73.20       71.60      0.96 o 
  -4   6   3       24.05       22.02      0.36 o 
  -3   6   3       18.98       18.42      0.34 o 
  -2   6   3       52.93       47.82      0.75 o 
  -1   6   3       75.73       74.21      0.85 o 
   0   6   3        4.29        5.53      0.25 o 
   1   6   3        6.08        5.75      0.25 o 
   2   6   3       25.23       24.65      0.45 o 
   3   6   3        1.67        2.04      0.20 o 
   4   6   3        6.51        5.96      0.41 o 
   5   6   3       13.01       13.67      0.68 o 
   6   6   3        5.18        5.84      0.70 o 
  -6   7   3        1.85        2.53      0.32 o 
  -5   7   3       14.94       14.76      0.48 o 
  -4   7   3        8.45        9.04      0.57 o 
  -3   7   3       18.94       18.80      0.58 o 
  -2   7   3       25.42       26.34      0.60 o 
  -1   7   3       81.74       83.27      1.59 o 
   0   7   3       37.33       34.17      0.81 o 
   1   7   3       66.72       70.06      0.97 o 
   2   7   3       15.87       15.54      0.48 o 
   3   7   3       12.73       13.70      0.62 o 
   4   7   3        5.07        5.25      0.44 o 
  -2   8   3       21.56       24.23      0.86 o 
  -1   8   3        4.14        4.04      0.43 o 
   0   8   3       13.39       13.37      0.85 o 
 -12   0   4       21.86       22.51      0.97 o 
 -11   0   4       66.25       68.03      1.62 o 
 -10   0   4        1.07        0.74      0.36 o 
  -9   0   4      145.73      137.31      2.01 o 
  -8   0   4       25.59       24.05      0.35 o 
  -7   0   4       11.29       13.36      0.25 o 
  -6   0   4      317.87      333.11      2.73 o 
  -5   0   4      153.67      150.31      1.27 o 
  -4   0   4        0.98        0.47      0.08 o 
  -3   0   4      435.43      453.66      3.67 o 
  -2   0   4      431.64      440.91      3.04 o 
  -1   0   4      404.47      407.21      3.07 o 
   0   0   4      595.13      600.65      6.16 o 
   1   0   4       58.61       54.17      1.18 o 
   5   0   4       50.61       48.71      0.85 o 
   6   0   4       13.17       13.16      0.38 o 
   7   0   4        4.46        4.20      0.28 o 
   8   0   4       24.41       23.41      0.60 o 
   9   0   4        0.88        0.42      0.34 o 
 -12   1   4        7.94        7.97      0.44 o 
 -11   1   4        2.41        2.51      0.36 o 
 -10   1   4       40.88       39.34      0.64 o 
  -9   1   4      100.39       95.23      0.93 o 
  -8   1   4       70.93       68.89      0.53 o 
  -7   1   4       13.15       11.32      0.17 o 
  -6   1   4       11.13       10.65      0.16 o 
  -5   1   4      240.54      266.97      1.56 o 
  -4   1   4       24.72       21.95      0.18 o 
  -3   1   4        0.29        0.44      0.07 o 
  -2   1   4     1202.71     1238.98      6.09 o 
  -1   1   4      224.30      225.47      1.19 o 
   0   1   4       46.52       43.20      0.32 o 
   1   1   4       53.31       52.68      0.47 o 
   2   1   4       17.79       18.59      0.58 o 
   3   1   4      161.70      173.78      1.80 o 
   4   1   4      162.92      172.57      3.48 o 
   5   1   4       35.28       33.49      0.50 o 
   6   1   4       38.18       35.38      0.55 o 
   7   1   4        4.46        4.72      0.23 o 
   8   1   4        3.97        4.46      0.24 o 
   9   1   4       26.03       26.40      0.50 o 
 -12   2   4        5.48        6.75      0.45 o 
 -11   2   4       36.27       38.27      0.80 o 
 -10   2   4        6.11        6.32      0.47 o 
  -9   2   4       38.42       38.41      0.51 o 
  -8   2   4       13.05       11.02      0.28 o 
  -7   2   4       33.32       34.23      0.33 o 
  -6   2   4      142.30      138.70      0.89 o 
  -5   2   4      202.71      193.29      1.15 o 
  -4   2   4      258.37      275.90      1.61 o 
  -3   2   4      344.69      363.99      1.96 o 
  -2   2   4      356.56      373.03      2.05 o 
  -1   2   4      291.72      322.19      2.11 o 
   0   2   4      155.86      172.39      1.12 o 
   1   2   4      108.77      113.13      1.09 o 
   2   2   4      146.85      165.15      1.74 o 
   3   2   4       55.44       54.43      0.66 o 
   4   2   4        5.16        5.37      0.22 o 
   5   2   4       86.00       78.82      1.04 o 
   6   2   4        9.37        8.76      0.35 o 
   7   2   4       17.43       16.84      0.45 o 
   8   2   4       29.52       31.28      0.45 o 
 -11   3   4       17.77       19.35      0.61 o 
 -10   3   4        1.49        1.52      0.31 o 
  -9   3   4       43.34       42.52      0.57 o 
  -8   3   4      179.70      174.45      1.59 o 
  -7   3   4       91.00       82.03      0.73 o 
  -6   3   4       14.02       15.34      0.24 o 
  -5   3   4       73.12       80.36      0.55 o 
  -4   3   4       20.94       24.23      0.24 o 
  -3   3   4      286.63      307.87      1.73 o 
  -2   3   4      206.91      224.32      1.29 o 
  -1   3   4       19.81       20.82      0.25 o 
   0   3   4      100.78      107.16      0.80 o 
   1   3   4      142.01      152.21      1.12 o 
   2   3   4       35.60       33.12      0.34 o 
   3   3   4       79.90       72.85      0.70 o 
   4   3   4       46.45       47.43      0.65 o 
   5   3   4       75.67       75.46      1.46 o 
   6   3   4        6.57        5.56      0.25 o 
   7   3   4       18.15       19.73      0.40 o 
   8   3   4       30.38       31.01      0.72 o 
 -10   4   4       10.24        9.99      0.65 o 
  -9   4   4       10.40        9.27      0.36 o 
  -8   4   4       13.72       13.37      0.39 o 
  -7   4   4       38.40       38.62      0.52 o 
  -6   4   4       86.55       82.94      0.80 o 
  -5   4   4       20.10       18.06      0.25 o 
  -4   4   4       33.25       28.94      0.28 o 
  -3   4   4       88.27       87.76      0.62 o 
  -2   4   4       28.82       27.42      0.25 o 
  -1   4   4       38.13       41.67      0.35 o 
   0   4   4       88.81       90.30      0.81 o 
   1   4   4      100.52       86.68      0.65 o 
   2   4   4      183.05      174.10      1.30 o 
   3   4   4       43.38       43.94      0.47 o 
   4   4   4       28.65       23.56      0.41 o 
   5   4   4       15.55       17.96      0.36 o 
   6   4   4        3.17        2.33      0.30 o 
   7   4   4       17.91       16.03      0.42 o 
  -9   5   4        4.08        5.11      0.33 o 
  -8   5   4        6.48        6.49      0.31 o 
  -7   5   4        9.36        9.19      0.34 o 
  -6   5   4       41.28       42.53      0.57 o 
  -5   5   4      126.36      128.77      1.18 o 
  -4   5   4       24.18       24.05      0.35 o 
  -3   5   4      169.85      166.54      1.48 o 
  -2   5   4       25.73       23.89      0.30 o 
  -1   5   4        4.81        4.71      0.18 o 
   0   5   4       26.53       24.71      0.38 o 
   1   5   4       19.54       18.16      0.32 o 
   2   5   4       11.91       11.83      0.31 o 
   3   5   4       20.28       21.59      0.39 o 
   4   5   4        8.99       10.57      0.32 o 
   5   5   4        6.98        7.42      0.34 o 
   6   5   4        2.48        2.31      0.36 o 
  -8   6   4       12.92       11.87      0.45 o 
  -7   6   4       32.39       34.59      0.64 o 
  -6   6   4       32.59       29.60      0.63 o 
  -5   6   4       15.69       16.20      0.44 o 
  -4   6   4       26.60       27.38      0.41 o 
  -3   6   4       37.26       36.52      0.64 o 
  -2   6   4       46.30       42.31      0.58 o 
  -1   6   4      112.53      111.45      1.32 o 
   0   6   4       26.44       27.78      0.47 o 
   1   6   4       29.22       28.21      0.56 o 
   2   6   4       34.35       36.55      0.49 o 
   3   6   4        3.15        2.27      0.24 o 
   4   6   4        4.95        5.75      0.28 o 
   5   6   4       19.06       21.65      0.57 o 
  -6   7   4       42.11       43.84      0.76 o 
  -5   7   4        5.12        5.40      0.41 o 
  -4   7   4       10.68       11.54      0.53 o 
  -3   7   4       25.46       24.61      0.49 o 
  -2   7   4        1.99        1.88      0.28 o 
  -1   7   4       51.86       53.87      0.90 o 
   0   7   4        0.94        1.06      0.26 o 
   1   7   4       12.89       12.87      0.46 o 
   2   7   4        4.56        5.47      0.92 o 
   3   7   4       40.43       44.79      0.96 o 
 -12   0   5       40.94       43.70      1.28 o 
 -11   0   5       36.00       35.93      1.08 o 
 -10   0   5        5.83        5.65      0.37 o 
  -9   0   5       33.80       33.97      0.55 o 
  -8   0   5       13.86       13.61      0.31 o 
  -7   0   5       52.71       50.50      0.61 o 
  -6   0   5       28.89       24.68      0.29 o 
  -5   0   5        0.22        0.02      0.09 o 
  -4   0   5      320.53      360.51      2.94 o 
  -3   0   5       10.54       10.17      0.17 o 
  -2   0   5      387.55      418.01      2.87 o 
  -1   0   5       91.40       87.17      0.69 o 
   0   0   5      144.19      160.04      1.69 o 
   1   0   5        0.89        1.09      0.20 o 
   2   0   5       39.80       39.83      0.97 o 
   5   0   5        6.73        6.60      0.40 o 
   6   0   5       50.68       49.70      1.47 o 
   7   0   5       18.37       19.26      0.50 o 
   8   0   5       11.87       12.09      0.51 o 
 -12   1   5        5.53        4.83      0.40 o 
 -11   1   5       35.80       35.96      0.65 o 
 -10   1   5      127.51      121.24      1.48 o 
  -9   1   5       56.06       53.64      0.53 o 
  -8   1   5       32.99       33.90      0.36 o 
  -7   1   5       35.85       32.87      0.31 o 
  -6   1   5       23.73       19.97      0.22 o 
  -5   1   5       45.25       48.46      0.33 o 
  -4   1   5      208.17      203.93      1.20 o 
  -3   1   5      912.32      980.17      5.39 o 
  -2   1   5      331.81      347.72      2.08 o 
  -1   1   5      346.05      359.72      2.08 o 
   0   1   5       61.96       67.86      0.47 o 
   1   1   5       33.37       38.31      0.34 o 
   2   1   5      260.99      269.96      2.77 o 
   3   1   5       38.02       37.85      0.81 o 
   4   1   5       72.25       68.64      0.93 o 
   5   1   5       63.42       62.47      0.83 o 
   6   1   5        1.17        0.78      0.26 o 
   7   1   5       23.50       22.78      0.60 o 
   8   1   5       16.17       15.21      0.43 o 
 -12   2   5       33.39       34.64      0.82 o 
 -11   2   5       10.93       10.70      0.44 o 
 -10   2   5       31.37       30.42      0.57 o 
  -9   2   5       68.48       68.73      0.79 o 
  -8   2   5      194.73      185.43      1.50 o 
  -7   2   5      125.86      120.56      0.95 o 
  -6   2   5       35.86       31.71      0.27 o 
  -5   2   5      408.44      394.54      2.29 o 
  -4   2   5       54.72       64.41      0.40 o 
  -3   2   5       88.96       90.71      0.56 o 
  -2   2   5      528.80      560.32      3.56 o 
  -1   2   5      140.75      156.95      0.93 o 
   0   2   5       78.14       73.38      0.58 o 
   1   2   5        6.94        6.63      0.29 o 
   2   2   5      189.69      195.64      2.06 o 
   3   2   5       25.57       24.68      0.40 o 
   4   2   5       24.49       23.52      0.45 o 
   5   2   5      113.32      107.98      1.38 o 
   6   2   5        2.35        2.84      0.26 o 
   7   2   5        7.39        8.19      0.51 o 
   8   2   5       20.49       22.13      0.72 o 
 -11   3   5       20.63       22.59      0.66 o 
 -10   3   5       27.22       28.63      0.73 o 
  -9   3   5        8.06        8.16      0.28 o 
  -8   3   5       43.95       43.11      0.50 o 
  -7   3   5        4.78        5.18      0.21 o 
  -6   3   5      180.04      175.12      1.43 o 
  -5   3   5       37.13       34.18      0.32 o 
  -4   3   5       55.93       60.10      0.40 o 
  -3   3   5       27.52       26.63      0.22 o 
  -2   3   5      225.14      221.14      1.43 o 
  -1   3   5        8.98        9.62      0.15 o 
   0   3   5      284.51      297.67      2.05 o 
   1   3   5      107.01      107.07      0.88 o 
   2   3   5       78.09       78.88      0.77 o 
   3   3   5        8.51        8.06      0.30 o 
   4   3   5       34.00       28.07      0.55 o 
   5   3   5       35.57       35.94      0.65 o 
   6   3   5       10.53       10.44      0.45 o 
   7   3   5        1.36        0.90      0.39 o 
 -10   4   5        0.32        0.01      0.32 o 
  -9   4   5       38.45       37.15      0.71 o 
  -8   4   5       43.32       43.90      0.59 o 
  -7   4   5       10.96       11.27      0.28 o 
  -6   4   5       18.26       17.97      0.45 o 
  -5   4   5       21.38       18.95      0.27 o 
  -4   4   5       53.70       54.96      0.50 o 
  -3   4   5        4.53        5.28      0.14 o 
  -2   4   5       42.04       39.42      0.38 o 
  -1   4   5      307.36      307.38      2.09 o 
   0   4   5        9.23        8.19      0.19 o 
   1   4   5      145.25      149.30      1.13 o 
   2   4   5       73.92       72.05      0.74 o 
   3   4   5        9.21        7.56      0.26 o 
   4   4   5       15.54       14.66      0.38 o 
   5   4   5       11.83       13.26      0.35 o 
   6   4   5        0.06        0.05      0.20 o 
   7   4   5       21.59       23.78      1.06 o 
  -9   5   5       19.65       18.99      0.51 o 
  -8   5   5        2.97        2.58      0.28 o 
  -7   5   5        3.10        4.66      0.25 o 
  -6   5   5       11.30       13.03      0.31 o 
  -5   5   5       21.83       21.39      0.35 o 
  -4   5   5       10.78       10.68      0.27 o 
  -3   5   5      182.75      173.95      1.44 o 
  -2   5   5       40.59       39.93      0.46 o 
  -1   5   5       41.03       43.64      0.51 o 
   0   5   5        4.20        3.81      0.19 o 
   1   5   5      147.55      146.98      1.38 o 
   2   5   5        2.62        3.12      0.21 o 
   3   5   5       43.12       42.70      1.02 o 
   4   5   5        9.17        9.77      0.46 o 
   5   5   5        0.66        0.94      0.25 o 
   6   5   5        4.78        5.23      0.31 o 
  -8   6   5        4.43        4.10      0.34 o 
  -7   6   5       12.32       13.34      0.96 o 
  -6   6   5       20.33       18.80      0.62 o 
  -5   6   5       22.19       23.46      0.40 o 
  -4   6   5       17.47       15.25      0.38 o 
  -3   6   5       11.91       12.69      0.43 o 
  -2   6   5       43.46       40.06      0.74 o 
  -1   6   5       24.83       24.61      0.46 o 
   0   6   5        8.13        7.43      0.30 o 
   1   6   5        5.43        5.95      0.32 o 
   2   6   5        8.32        9.26      0.52 o 
   3   6   5       17.20       17.33      0.43 o 
   4   6   5        3.79        4.24      0.35 o 
  -6   7   5        3.42        3.46      0.42 o 
  -5   7   5       30.34       33.28      1.26 o 
  -4   7   5       10.31       10.71      0.41 o 
  -3   7   5        6.19        6.45      0.32 o 
  -2   7   5       17.55       17.02      0.45 o 
  -1   7   5       15.07       14.56      0.53 o 
   0   7   5       26.46       27.65      0.53 o 
   1   7   5        3.19        2.47      0.40 o 
   2   7   5       11.35       10.71      0.53 o 
 -12   0   6       16.73       17.39      0.87 o 
 -11   0   6        3.74        4.39      0.40 o 
 -10   0   6        5.18        5.08      0.28 o 
  -9   0   6       32.58       30.10      0.68 o 
  -8   0   6       43.40       40.38      0.61 o 
  -7   0   6       60.30       62.35      0.75 o 
  -6   0   6       12.40       12.19      0.23 o 
  -5   0   6       86.03       78.75      0.77 o 
  -4   0   6      120.98      120.42      1.04 o 
  -3   0   6       65.18       63.02      0.57 o 
  -2   0   6       71.62       86.27      0.83 o 
  -1   0   6       27.28       24.66      0.35 o 
   0   0   6      280.35      299.41      3.11 o 
   1   0   6       73.98       75.28      0.84 o 
   2   0   6      107.87      108.40      2.26 o 
   3   0   6       47.89       49.76      1.22 o 
   4   0   6       47.04       44.40      1.17 o 
   7   0   6        2.93        3.12      0.29 o 
 -12   1   6       17.38       16.73      0.53 o 
 -11   1   6       28.67       27.63      0.57 o 
 -10   1   6       16.02       16.60      0.35 o 
  -9   1   6       41.86       42.24      0.46 o 
  -8   1   6       31.22       29.20      0.37 o 
  -7   1   6        2.87        2.92      0.14 o 
  -6   1   6       93.41       88.97      0.54 o 
  -5   1   6       27.88       24.98      0.22 o 
  -4   1   6      177.70      179.78      1.07 o 
  -3   1   6      126.04      123.05      0.77 o 
  -2   1   6       69.67       71.90      0.48 o 
  -1   1   6       72.84       84.96      0.53 o 
   0   1   6       25.94       24.98      0.23 o 
   1   1   6      195.87      215.47      1.64 o 
   2   1   6        6.55        6.91      0.24 o 
   3   1   6        0.33       -0.15      0.15 o 
   4   1   6      121.10      121.93      1.53 o 
   5   1   6       46.73       45.03      2.07 o 
   6   1   6        5.49        4.98      0.33 o 
   7   1   6        6.13        6.11      0.38 o 
 -12   2   6        1.01        1.19      0.38 o 
 -11   2   6       20.65       20.17      0.62 o 
 -10   2   6        5.54        5.61      0.26 o 
  -9   2   6        9.49        8.49      0.25 o 
  -8   2   6      131.81      121.26      1.03 o 
  -7   2   6       89.42       84.93      0.83 o 
  -6   2   6       41.17       36.17      0.39 o 
  -5   2   6      114.05      107.77      0.65 o 
  -4   2   6       66.79       69.00      0.47 o 
  -3   2   6        7.22        9.23      0.15 o 
  -2   2   6      172.16      173.29      1.08 o 
  -1   2   6       92.28       97.08      0.60 o 
   0   2   6      119.83      123.45      0.88 o 
   1   2   6      151.03      150.13      1.29 o 
   2   2   6       52.47       50.05      0.55 o 
   3   2   6      219.18      223.19      2.36 o 
   4   2   6        2.06        1.28      0.22 o 
   5   2   6       50.05       48.28      0.74 o 
   6   2   6       23.46       22.55      0.86 o 
   7   2   6       16.92       16.65      0.65 o 
 -11   3   6       26.84       27.84      0.72 o 
 -10   3   6       21.58       23.14      0.46 o 
  -9   3   6       27.74       25.44      0.50 o 
  -8   3   6       50.12       46.51      0.53 o 
  -7   3   6      106.83       98.84      0.86 o 
  -6   3   6      133.68      120.48      1.02 o 
  -5   3   6      281.47      257.60      1.73 o 
  -4   3   6       68.90       71.16      0.50 o 
  -3   3   6       49.69       43.26      0.36 o 
  -2   3   6       20.59       19.29      0.22 o 
  -1   3   6       23.81       16.08      0.19 o 
   0   3   6      129.43      133.58      0.95 o 
   1   3   6      222.91      208.84      1.82 o 
   2   3   6       31.13       34.15      0.50 o 
   3   3   6       27.52       24.70      0.51 o 
   4   3   6       17.70       18.01      0.47 o 
   5   3   6       10.40        9.62      0.40 o 
   6   3   6        9.15        9.07      0.49 o 
   7   3   6        7.17        7.42      0.50 o 
 -10   4   6        9.49        7.88      0.36 o 
  -9   4   6       22.49       25.20      0.49 o 
  -8   4   6       63.60       64.26      0.81 o 
  -7   4   6       51.72       47.43      0.55 o 
  -6   4   6       86.96       80.44      0.79 o 
  -5   4   6       61.00       57.09      0.60 o 
  -4   4   6      119.93      113.21      0.97 o 
  -3   4   6       28.68       25.38      0.34 o 
  -2   4   6      261.32      247.35      2.03 o 
  -1   4   6       46.10       43.18      0.41 o 
   0   4   6      103.91       92.41      0.73 o 
   1   4   6       30.48       28.50      0.39 o 
   2   4   6       62.12       61.64      1.03 o 
   3   4   6        3.54        3.76      0.28 o 
   4   4   6        4.35        4.60      0.53 o 
   5   4   6       11.21        9.87      0.67 o 
   6   4   6       16.78       17.16      0.95 o 
  -9   5   6        0.59        0.25      0.29 o 
  -8   5   6        8.70        8.10      0.34 o 
  -7   5   6        8.99        9.79      0.30 o 
  -6   5   6       32.78       30.70      0.43 o 
  -5   5   6        9.09        8.87      0.28 o 
  -4   5   6       65.16       59.86      0.73 o 
  -3   5   6        9.32        7.47      0.26 o 
  -2   5   6        1.34        0.77      0.17 o 
  -1   5   6       18.36       15.20      0.30 o 
   0   5   6       44.64       44.02      0.49 o 
   1   5   6        8.45        7.80      0.34 o 
   2   5   6        0.34        0.59      0.20 o 
   3   5   6       41.41       41.29      0.69 o 
   4   5   6       16.21       15.81      0.56 o 
   5   5   6        7.93        7.88      0.67 o 
  -8   6   6       11.74       12.21      0.48 o 
  -7   6   6       12.41       13.30      0.47 o 
  -6   6   6       19.81       20.55      0.63 o 
  -5   6   6       28.84       29.55      0.90 o 
  -4   6   6        5.04        4.79      0.27 o 
  -3   6   6        6.70        7.62      0.31 o 
  -2   6   6        8.94        9.66      0.33 o 
  -1   6   6       24.18       23.14      0.42 o 
   0   6   6       12.87       11.58      0.33 o 
   1   6   6       27.88       29.65      0.54 o 
   2   6   6        2.76        3.42      0.27 o 
   3   6   6       31.04       32.31      0.82 o 
  -5   7   6       18.81       19.21      0.66 o 
  -4   7   6        2.47        2.97      0.31 o 
  -3   7   6       38.77       41.60      0.72 o 
  -2   7   6        5.08        5.24      0.32 o 
  -1   7   6        5.06        5.20      0.32 o 
   0   7   6        2.32        2.69      0.38 o 
   1   7   6       99.19      100.92      1.39 o 
 -12   0   7        2.04        1.91      0.47 o 
 -11   0   7        0.16       -0.10      0.34 o 
 -10   0   7       55.40       53.44      0.80 o 
  -9   0   7        2.96        2.87      0.26 o 
  -8   0   7      172.08      170.22      3.00 o 
  -7   0   7       26.75       23.65      0.45 o 
  -6   0   7      155.31      151.19      1.55 o 
  -5   0   7        0.62        0.41      0.13 o 
  -4   0   7        0.00        0.18      0.13 o 
  -3   0   7        0.75        0.86      0.10 o 
  -2   0   7        1.38        1.26      0.12 o 
  -1   0   7        1.37        1.20      0.12 o 
   0   0   7       76.41       81.66      0.92 o 
   1   0   7       38.86       35.91      0.48 o 
   2   0   7        9.95       10.29      0.31 o 
   3   0   7       35.47       34.72      1.01 o 
   4   0   7        3.96        4.10      0.49 o 
   5   0   7       13.12       13.54      0.84 o 
 -12   1   7        1.81        1.66      0.33 o 
 -11   1   7        0.98        0.90      0.25 o 
 -10   1   7       48.54       49.73      0.54 o 
  -9   1   7       67.84       62.55      0.61 o 
  -8   1   7       54.69       50.76      0.52 o 
  -7   1   7       79.22       80.55      0.79 o 
  -6   1   7      128.17      119.64      0.89 o 
  -5   1   7       47.85       43.01      0.37 o 
  -4   1   7        3.42        2.77      0.10 o 
  -3   1   7       50.23       49.21      0.37 o 
  -2   1   7      112.35      107.46      0.74 o 
  -1   1   7       20.54       20.05      0.24 o 
   0   1   7        7.50        7.62      0.15 o 
   1   1   7        0.37        0.12      0.11 o 
   2   1   7      104.48      104.20      1.04 o 
   3   1   7       16.57       14.00      0.45 o 
   4   1   7       51.26       49.33      0.76 o 
   5   1   7       22.35       22.12      0.87 o 
   6   1   7        4.48        4.57      0.35 o 
   7   1   7       22.56       21.44      0.64 o 
 -12   2   7       45.14       45.20      0.81 o 
 -11   2   7       63.57       63.02      1.60 o 
 -10   2   7       69.64       71.86      0.78 o 
  -9   2   7       71.97       69.25      0.67 o 
  -8   2   7        9.28        8.50      0.37 o 
  -7   2   7       29.52       29.30      0.36 o 
  -6   2   7       59.14       56.02      0.48 o 
  -5   2   7       22.16       21.96      0.24 o 
  -4   2   7      161.60      166.92      1.16 o 
  -3   2   7       97.94       91.82      0.64 o 
  -2   2   7       99.56       94.37      0.62 o 
  -1   2   7      114.19      114.28      0.78 o 
   0   2   7      126.27      124.64      0.90 o 
   1   2   7       40.55       38.58      0.51 o 
   2   2   7       26.48       24.40      0.65 o 
   3   2   7       26.38       25.71      0.49 o 
   4   2   7       84.82       77.96      1.06 o 
   5   2   7        4.31        3.89      0.60 o 
   6   2   7       14.07       12.96      0.59 o 
 -11   3   7       15.38       16.55      0.53 o 
 -10   3   7       21.42       21.48      0.45 o 
  -9   3   7       40.27       40.44      0.54 o 
  -8   3   7       39.58       37.91      0.49 o 
  -7   3   7       89.69       89.45      0.80 o 
  -6   3   7       66.92       61.49      0.59 o 
  -5   3   7       63.20       61.59      0.55 o 
  -4   3   7      169.57      156.56      1.08 o 
  -3   3   7       16.41       18.78      0.23 o 
  -2   3   7       65.50       62.72      0.46 o 
  -1   3   7      153.51      149.21      1.01 o 
   0   3   7      212.87      202.47      1.52 o 
   1   3   7      132.32      121.54      1.03 o 
   2   3   7      201.58      195.87      2.08 o 
   3   3   7       13.79       12.53      0.43 o 
   4   3   7        7.54        7.21      0.35 o 
   5   3   7       13.56       13.57      0.61 o 
   6   3   7        5.90        6.13      0.48 o 
 -10   4   7       38.62       39.89      0.71 o 
  -9   4   7       12.37       13.65      0.40 o 
  -8   4   7       90.66       92.14      0.92 o 
  -7   4   7        9.88        8.74      0.27 o 
  -6   4   7       32.06       29.59      0.41 o 
  -5   4   7       36.07       31.97      0.39 o 
  -4   4   7      129.00      117.30      1.02 o 
  -3   4   7      128.11      123.35      1.00 o 
  -2   4   7       49.51       51.91      0.51 o 
  -1   4   7      202.38      187.67      1.45 o 
   0   4   7       53.48       49.69      0.57 o 
   1   4   7       11.11        9.65      0.25 o 
   2   4   7       16.39       16.29      0.36 o 
   3   4   7       19.06       19.60      0.86 o 
   4   4   7       59.08       60.23      1.52 o 
   5   4   7        8.38        7.57      0.68 o 
  -9   5   7        8.37       10.61      0.44 o 
  -8   5   7        4.91        5.13      0.31 o 
  -7   5   7        3.25        3.87      0.23 o 
  -6   5   7        2.62        2.03      0.24 o 
  -5   5   7       13.57       11.05      0.39 o 
  -4   5   7       24.63       25.60      0.45 o 
  -3   5   7       26.04       26.50      0.42 o 
  -2   5   7       80.03       77.39      0.75 o 
  -1   5   7       40.00       42.43      0.49 o 
   0   5   7       17.68       16.96      0.36 o 
   1   5   7        1.73        1.81      0.21 o 
   2   5   7        4.74        5.39      0.33 o 
   3   5   7        0.32        0.25      0.26 o 
   4   5   7        0.23        0.22      0.26 o 
  -8   6   7        1.84        2.24      0.42 o 
  -7   6   7        0.42       -0.11      0.36 o 
  -6   6   7        6.41        6.94      0.63 o 
  -5   6   7       11.38       12.50      0.52 o 
  -4   6   7        0.33        0.49      0.25 o 
  -3   6   7       18.37       16.87      0.42 o 
  -2   6   7        6.39        6.80      0.30 o 
  -1   6   7        5.58        5.29      0.31 o 
   0   6   7        2.93        3.33      0.30 o 
   1   6   7       40.45       42.08      0.60 o 
   2   6   7       32.29       34.89      0.64 o 
  -4   7   7       10.95       11.55      0.41 o 
  -3   7   7        2.25        2.19      0.32 o 
  -2   7   7       12.37       14.02      0.45 o 
  -1   7   7       38.21       42.29      0.82 o 
 -12   0   8        7.71        7.05      0.50 o 
 -11   0   8        1.66        1.20      0.31 o 
 -10   0   8        3.24        2.37      0.29 o 
  -9   0   8       13.05       14.11      0.42 o 
  -8   0   8      148.70      131.16      1.64 o 
  -7   0   8      258.81      232.55      3.24 o 
  -6   0   8      148.37      137.34      1.44 o 
  -5   0   8      188.42      158.21      1.36 o 
  -4   0   8        0.08        0.06      0.12 o 
  -3   0   8        3.86        3.79      0.17 o 
  -2   0   8        1.00        0.79      0.19 o 
  -1   0   8        2.14        1.70      0.20 o 
   0   0   8        3.37        3.64      0.15 o 
   1   0   8       30.45       30.33      0.45 o 
   2   0   8       43.50       43.32      0.59 o 
   3   0   8       73.34       74.42      1.32 o 
   4   0   8       32.68       35.95      1.16 o 
 -12   1   8       10.97       10.76      0.57 o 
 -11   1   8        9.77       11.19      0.34 o 
 -10   1   8       90.46       86.88      0.94 o 
  -9   1   8       39.83       37.56      0.45 o 
  -8   1   8       59.55       57.09      0.57 o 
  -7   1   8       99.13       90.43      0.80 o 
  -6   1   8      111.16      101.97      0.78 o 
  -5   1   8      241.96      240.90      1.43 o 
  -4   1   8       57.79       57.08      0.42 o 
  -3   1   8      252.52      244.17      1.65 o 
  -2   1   8      120.86      122.94      0.84 o 
  -1   1   8       26.96       26.97      0.26 o 
   0   1   8       31.01       29.82      0.29 o 
   1   1   8       43.25       41.84      0.39 o 
   2   1   8      153.30      153.67      1.61 o 
   3   1   8       60.25       58.52      1.04 o 
   4   1   8      125.51      124.50      2.48 o 
   5   1   8       34.21       34.59      1.34 o 
   6   1   8       18.66       18.48      0.60 o 
 -11   2   8       52.90       56.62      0.70 o 
 -10   2   8        7.39        7.88      0.25 o 
  -9   2   8        1.97        1.62      0.19 o 
  -8   2   8        5.71        4.56      0.20 o 
  -7   2   8        2.85        2.01      0.16 o 
  -6   2   8       74.16       69.33      0.75 o 
  -5   2   8      155.02      141.02      0.99 o 
  -4   2   8      612.01      585.18      4.14 o 
  -3   2   8       21.87       20.42      0.31 o 
  -2   2   8      147.80      141.87      0.97 o 
  -1   2   8        4.45        3.74      0.13 o 
   0   2   8       11.72       12.55      0.21 o 
   1   2   8       62.18       61.03      0.57 o 
   2   2   8       61.07       61.09      0.77 o 
   3   2   8      185.62      179.10      2.52 o 
   4   2   8       14.19       13.56      0.48 o 
   5   2   8       47.62       45.02      0.93 o 
 -11   3   8        5.44        4.82      0.33 o 
 -10   3   8       29.33       29.12      0.53 o 
  -9   3   8       26.23       25.20      0.39 o 
  -8   3   8       10.99       12.23      0.29 o 
  -7   3   8      107.87       97.49      0.87 o 
  -6   3   8       50.86       48.45      0.50 o 
  -5   3   8       21.87       20.51      0.29 o 
  -4   3   8        1.34        0.82      0.15 o 
  -3   3   8       36.96       33.60      0.35 o 
  -2   3   8       15.39       14.45      0.24 o 
  -1   3   8       16.42       14.84      0.24 o 
   0   3   8       15.13       11.88      0.27 o 
   1   3   8       11.92       11.89      0.27 o 
   2   3   8        3.47        2.90      0.27 o 
   3   3   8        1.87        1.50      0.27 o 
   4   3   8       16.89       15.03      0.76 o 
   5   3   8        9.31        8.52      1.51 o 
 -10   4   8        3.91        4.33      0.31 o 
  -9   4   8       27.83       28.83      0.58 o 
  -8   4   8        9.11        9.10      0.46 o 
  -7   4   8        1.94        1.87      0.19 o 
  -6   4   8        0.25       -0.04      0.19 o 
  -5   4   8       16.81       15.12      0.33 o 
  -4   4   8       20.17       21.07      0.34 o 
  -3   4   8       18.71       15.34      0.34 o 
  -2   4   8        1.08        0.65      0.15 o 
  -1   4   8        6.33        5.31      0.22 o 
   0   4   8       34.50       35.73      0.53 o 
   1   4   8        3.52        3.83      0.24 o 
   2   4   8       13.72       12.12      0.34 o 
   3   4   8       18.78       18.41      0.70 o 
   4   4   8       14.17       14.88      0.72 o 
  -9   5   8        3.76        4.40      0.45 o 
  -8   5   8        1.10        0.87      0.28 o 
  -7   5   8        0.11        0.11      0.26 o 
  -6   5   8        3.92        3.06      0.27 o 
  -5   5   8        4.32        4.87      0.27 o 
  -4   5   8        2.13        1.75      0.24 o 
  -3   5   8       69.33       71.26      0.78 o 
  -2   5   8       20.18       20.42      0.45 o 
  -1   5   8       11.14       11.70      0.34 o 
   0   5   8       24.59       22.78      0.42 o 
   1   5   8       23.98       24.67      0.50 o 
   2   5   8        4.39        4.76      0.30 o 
   3   5   8       25.58       28.88      0.93 o 
  -7   6   8       10.83       11.09      0.51 o 
  -6   6   8        1.49        1.39      0.30 o 
  -5   6   8        0.19        0.11      0.27 o 
  -4   6   8        8.31        8.47      0.34 o 
  -3   6   8        4.54        5.29      0.39 o 
  -2   6   8       21.50       21.69      0.69 o 
  -1   6   8        1.22        0.53      0.30 o 
   0   6   8       42.55       47.79      0.73 o 
   1   6   8        5.41        6.55      0.41 o 
 -12   0   9        0.01       -0.14      0.42 o 
 -11   0   9        1.40        1.17      0.32 o 
 -10   0   9        6.56        5.90      0.34 o 
  -9   0   9        3.85        2.97      0.33 o 
  -8   0   9       57.01       54.90      1.07 o 
  -7   0   9       75.56       62.78      0.77 o 
  -6   0   9      233.67      205.57      2.08 o 
  -5   0   9        7.34        8.25      0.23 o 
  -4   0   9       14.99       13.43      0.31 o 
  -3   0   9       29.26       28.38      0.40 o 
  -2   0   9       24.13       21.84      0.56 o 
  -1   0   9      157.06      151.28      1.60 o 
   0   0   9      153.47      152.59      1.54 o 
   1   0   9       19.62       17.68      0.42 o 
   2   0   9      103.41      104.04      1.49 o 
   3   0   9        0.29        0.22      0.28 o 
 -12   1   9        7.43        6.90      0.37 o 
 -11   1   9       12.34       12.88      0.35 o 
 -10   1   9       20.31       18.81      0.36 o 
  -9   1   9        0.12        0.12      0.19 o 
  -8   1   9       14.80       13.27      0.34 o 
  -7   1   9       26.54       24.85      0.35 o 
  -6   1   9      100.08       87.02      0.74 o 
  -5   1   9        8.27        9.17      0.18 o 
  -4   1   9      362.51      327.73      2.01 o 
  -3   1   9      191.09      174.20      1.23 o 
  -2   1   9       95.14       88.87      0.67 o 
  -1   1   9       51.28       47.08      0.42 o 
   0   1   9       64.59       64.37      0.52 o 
   1   1   9       21.09       19.58      0.26 o 
   2   1   9       13.54       12.68      0.37 o 
   3   1   9        1.80        1.56      0.28 o 
   4   1   9        4.07        2.84      0.31 o 
   5   1   9       49.31       46.58      1.60 o 
 -11   2   9       32.72       35.01      0.55 o 
 -10   2   9       19.73       21.24      0.39 o 
  -9   2   9       11.15       11.68      0.33 o 
  -8   2   9        6.33        5.53      0.25 o 
  -7   2   9       31.31       31.54      0.39 o 
  -6   2   9       42.91       42.93      0.46 o 
  -5   2   9       65.75       56.89      0.54 o 
  -4   2   9       23.98       25.72      0.30 o 
  -3   2   9      122.89      114.34      0.85 o 
  -2   2   9       85.01       83.29      0.65 o 
  -1   2   9       45.40       45.26      0.41 o 
   0   2   9       26.72       25.65      0.32 o 
   1   2   9       20.18       18.49      0.35 o 
   2   2   9       35.76       35.62      0.57 o 
   3   2   9        2.03        1.57      0.32 o 
   4   2   9        1.35        1.04      0.34 o 
 -11   3   9        2.91        3.14      0.32 o 
 -10   3   9        4.30        4.30      0.26 o 
  -9   3   9       16.87       17.73      0.39 o 
  -8   3   9       33.90       33.80      0.44 o 
  -7   3   9        0.66        1.23      0.18 o 
  -6   3   9        4.05        4.56      0.23 o 
  -5   3   9        3.84        2.52      0.19 o 
  -4   3   9       20.70       20.56      0.31 o 
  -3   3   9       46.12       45.62      0.51 o 
  -2   3   9       34.74       35.92      0.55 o 
  -1   3   9      193.39      192.54      1.53 o 
   0   3   9       30.61       29.53      0.44 o 
   1   3   9       15.77       17.13      0.34 o 
   2   3   9        1.94        1.51      0.36 o 
   3   3   9        2.75        3.39      0.37 o 
   4   3   9        3.68        4.03      0.53 o 
 -10   4   9       14.82       17.59      0.50 o 
  -9   4   9        6.39        6.69      0.34 o 
  -8   4   9        4.03        4.07      0.27 o 
  -7   4   9       34.50       34.87      0.51 o 
  -6   4   9        8.99        7.88      0.37 o 
  -5   4   9        1.80        2.24      0.22 o 
  -4   4   9       12.50       11.48      0.30 o 
  -3   4   9       21.61       18.25      0.35 o 
  -2   4   9       24.00       25.27      0.42 o 
  -1   4   9       20.80       19.75      0.44 o 
   0   4   9       46.13       47.40      0.79 o 
   1   4   9       11.87       11.57      0.36 o 
   2   4   9        1.97        1.78      0.34 o 
   3   4   9        7.10        7.44      0.70 o 
  -8   5   9        3.21        3.67      0.33 o 
  -7   5   9        3.02        3.23      0.30 o 
  -6   5   9        7.65        8.05      0.33 o 
  -5   5   9        0.04       -0.18      0.25 o 
  -4   5   9        7.32        6.90      0.31 o 
  -3   5   9        4.04        3.59      0.35 o 
  -2   5   9        2.65        2.09      0.29 o 
  -1   5   9       32.57       33.83      0.52 o 
   0   5   9        6.92        7.05      0.34 o 
   1   5   9       12.09       11.89      0.41 o 
  -6   6   9       11.77       12.27      0.43 o 
  -5   6   9        5.00        4.99      0.38 o 
  -4   6   9        0.05       -0.08      0.37 o 
  -3   6   9        0.10       -0.10      0.37 o 
  -2   6   9        4.90        4.13      0.41 o 
  -1   6   9        0.05        0.14      0.33 o 
 -11   0  10        6.27        5.68      0.38 o 
 -10   0  10        0.06        0.12      0.29 o 
  -9   0  10       26.24       25.13      0.87 o 
  -8   0  10       17.43       15.37      0.53 o 
  -7   0  10       59.76       55.55      0.72 o 
  -6   0  10        0.18        0.60      0.20 o 
  -5   0  10        0.97        1.88      0.37 o 
  -4   0  10        0.91        0.98      0.20 o 
  -3   0  10       42.08       43.80      0.61 o 
  -2   0  10      159.72      145.66      1.57 o 
  -1   0  10       24.93       25.62      0.41 o 
   0   0  10      346.76      345.72      3.51 o 
   1   0  10       18.27       17.97      0.96 o 
   2   0  10        6.99        7.30      0.73 o 
   3   0  10        2.63        2.64      0.42 o 
 -11   1  10        3.73        4.08      0.28 o 
 -10   1  10        5.46        5.72      0.25 o 
  -9   1  10        4.68        4.89      0.23 o 
  -8   1  10       49.40       47.25      0.52 o 
  -7   1  10        2.26        3.20      0.18 o 
  -6   1  10        0.16       -0.17      0.17 o 
  -5   1  10       49.28       51.89      0.57 o 
  -4   1  10       30.14       25.74      0.42 o 
  -3   1  10        1.79        1.80      0.15 o 
  -2   1  10       39.53       35.87      0.55 o 
  -1   1  10       70.28       66.88      0.55 o 
   0   1  10       14.27       13.35      0.32 o 
   1   1  10       42.56       43.09      0.58 o 
   2   1  10       43.84       42.99      0.85 o 
   3   1  10       59.00       57.49      1.58 o 
   4   1  10        3.75        3.20      0.43 o 
 -11   2  10       16.66       18.58      0.42 o 
 -10   2  10        3.67        4.24      0.25 o 
  -9   2  10       10.25       11.36      0.33 o 
  -8   2  10        3.78        3.73      0.22 o 
  -7   2  10        5.73        5.94      0.25 o 
  -6   2  10       39.75       39.18      0.50 o 
  -5   2  10       54.50       51.17      0.60 o 
  -4   2  10       51.23       52.26      0.74 o 
  -3   2  10       95.33       89.66      0.79 o 
  -2   2  10       15.67       13.81      0.26 o 
  -1   2  10       27.87       27.33      0.45 o 
   0   2  10       15.94       15.71      0.31 o 
   1   2  10       12.64       12.10      0.28 o 
   2   2  10        2.57        2.62      0.35 o 
   3   2  10        0.33        0.33      0.36 o 
 -10   3  10        6.08        6.64      0.28 o 
  -9   3  10       10.57       10.95      0.49 o 
  -8   3  10       16.62       19.17      0.41 o 
  -7   3  10       43.57       44.85      0.57 o 
  -6   3  10        7.55        8.42      0.28 o 
  -5   3  10        7.34        7.13      0.26 o 
  -4   3  10        2.94        2.30      0.29 o 
  -3   3  10        6.32        6.64      0.27 o 
  -2   3  10       63.05       65.18      0.72 o 
  -1   3  10        8.59        8.42      0.30 o 
   0   3  10       51.42       55.25      0.67 o 
   1   3  10       10.11        9.33      0.34 o 
   2   3  10        1.56        1.43      0.38 o 
   3   3  10        8.60        8.87      0.50 o 
  -9   4  10        4.84        4.94      0.32 o 
  -8   4  10        9.79        8.60      0.32 o 
  -7   4  10       26.04       28.07      0.48 o 
  -6   4  10        7.18        8.03      0.29 o 
  -5   4  10       38.43       43.08      0.69 o 
  -4   4  10        7.76        9.00      0.30 o 
  -3   4  10       33.54       36.63      0.59 o 
  -2   4  10       19.39       18.91      0.40 o 
  -1   4  10       18.95       20.18      0.47 o 
   0   4  10       16.16       15.49      0.44 o 
   1   4  10       65.30       66.04      0.87 o 
   2   4  10       21.21       21.24      0.82 o 
  -7   5  10        5.32        5.04      0.35 o 
  -6   5  10       10.26       11.04      0.40 o 
  -5   5  10        4.48        4.87      0.41 o 
  -4   5  10       39.39       44.66      0.81 o 
  -3   5  10        6.88        6.74      0.41 o 
  -2   5  10        5.96        6.07      0.35 o 
  -1   5  10        3.96        3.77      0.35 o 
   0   5  10       13.20       12.80      0.46 o 
 -11   0  11        0.66        0.46      0.36 o 
 -10   0  11        5.37        4.88      0.41 o 
  -9   0  11        2.83        3.41      0.32 o 
  -8   0  11        0.19        0.18      0.31 o 
  -7   0  11       28.38       27.98      0.73 o 
  -6   0  11        1.45        2.00      0.38 o 
  -5   0  11        1.07        1.07      0.36 o 
  -4   0  11       11.88       12.13      0.45 o 
  -3   0  11        0.45        0.41      0.24 o 
  -2   0  11        0.10       -0.12      0.23 o 
  -1   0  11        3.04        3.71      0.26 o 
   0   0  11        2.58        3.16      0.29 o 
   1   0  11       30.32       32.19      0.79 o 
   2   0  11       40.36       37.18      2.26 o 
 -11   1  11       16.35       18.95      0.51 o 
 -10   1  11        2.97        3.86      0.25 o 
  -9   1  11       10.03       10.02      0.37 o 
  -8   1  11       21.46       23.19      0.42 o 
  -7   1  11        8.36        8.60      0.39 o 
  -6   1  11       15.44       13.96      0.41 o 
  -5   1  11        8.27        7.21      0.28 o 
  -4   1  11       24.13       24.19      0.43 o 
  -3   1  11        0.65        0.43      0.18 o 
  -2   1  11        3.63        3.57      0.20 o 
  -1   1  11       25.75       24.23      0.36 o 
   0   1  11        2.85        3.02      0.20 o 
   1   1  11       71.03       70.71      1.54 o 
   2   1  11        9.56        9.85      0.81 o 
 -10   2  11        3.33        4.07      0.31 o 
  -9   2  11       18.34       20.56      0.44 o 
  -8   2  11        5.61        5.19      0.27 o 
  -7   2  11        4.87        6.15      0.50 o 
  -6   2  11        2.96        2.55      0.28 o 
  -5   2  11        7.51        7.08      0.40 o 
  -4   2  11       13.25       10.61      0.33 o 
  -3   2  11        9.79       10.22      0.30 o 
  -2   2  11       19.03       20.19      0.34 o 
  -1   2  11       19.93       21.60      0.48 o 
   0   2  11        0.26        0.27      0.20 o 
   1   2  11        2.29        2.72      0.32 o 
   2   2  11       28.14       29.42      1.08 o 
  -9   3  11        0.99        0.49      0.28 o 
  -8   3  11        0.94        0.48      0.26 o 
  -7   3  11        9.56        8.81      0.32 o 
  -6   3  11        2.58        1.78      0.29 o 
  -5   3  11       11.48       10.50      0.37 o 
  -4   3  11        2.84        2.84      0.26 o 
  -3   3  11        8.22        9.15      0.31 o 
  -2   3  11       12.06       13.98      0.37 o 
  -1   3  11       16.86       16.20      0.44 o 
   0   3  11       59.09       60.28      0.81 o 
   1   3  11        8.73        9.87      1.07 o 
  -8   4  11        1.10        0.99      0.29 o 
  -7   4  11        5.92        6.64      0.38 o 
  -6   4  11       10.60       11.45      0.42 o 
  -5   4  11       50.70       53.33      0.77 o 
  -4   4  11        3.57        4.07      0.38 o 
  -3   4  11        4.57        4.69      0.33 o 
  -2   4  11       16.87       20.32      0.45 o 
  -1   4  11       14.45       14.99      0.48 o 
   0   4  11        0.86        0.80      0.31 o 
  -6   5  11       34.03       36.46      0.98 o 
  -5   5  11        6.92        7.42      0.47 o 
  -4   5  11       48.42       51.06      0.91 o 
  -3   5  11       18.61       19.87      0.63 o 
 -10   0  12       13.04       14.16      0.73 o 
  -9   0  12       19.43       19.14      0.75 o 
  -8   0  12        2.55        2.31      0.71 o 
  -7   0  12        0.89        0.00      0.43 o 
  -6   0  12        0.20       -0.16      0.39 o 
  -5   0  12        9.88       11.08      0.55 o 
  -4   0  12       20.10       21.41      0.63 o 
  -3   0  12        0.01        0.40      0.32 o 
  -2   0  12       33.71       32.62      0.58 o 
  -1   0  12        6.29        6.71      0.38 o 
   0   0  12       16.64       15.79      0.52 o 
   1   0  12       12.27       13.08      1.24 o 
 -10   1  12        1.85        2.05      0.38 o 
  -9   1  12        0.76        0.51      0.39 o 
  -8   1  12        0.11        0.19      0.31 o 
  -7   1  12       40.92       41.56      0.78 o 
  -6   1  12       39.01       40.73      0.65 o 
  -5   1  12        7.15        7.98      0.34 o 
  -4   1  12       11.99       14.09      0.39 o 
  -3   1  12        2.34        2.88      0.22 o 
  -2   1  12        0.41        0.29      0.20 o 
  -1   1  12        7.81        7.33      0.27 o 
   0   1  12       16.60       17.36      0.46 o 
   1   1  12        2.66        3.13      0.26 o 
  -9   2  12        7.24        8.65      0.42 o 
  -8   2  12       13.19       13.89      0.48 o 
  -7   2  12        3.58        3.65      0.34 o 
  -6   2  12        5.64        5.35      0.41 o 
  -5   2  12        0.48       -0.10      0.29 o 
  -4   2  12        2.33        1.72      0.27 o 
  -3   2  12        2.24        3.19      0.25 o 
  -2   2  12       10.00       10.10      0.34 o 
  -1   2  12        1.01        1.06      0.26 o 
   0   2  12        1.29        1.53      0.26 o 
  -8   3  12       11.39       13.14      0.47 o 
  -7   3  12       13.91       16.93      0.52 o 
  -6   3  12        3.69        4.31      0.35 o 
  -5   3  12       17.37       17.46      0.50 o 
  -4   3  12        2.61        3.52      0.30 o 
  -3   3  12        1.89        1.52      0.38 o 
  -2   3  12        1.82        1.56      0.32 o 
  -1   3  12        7.33        7.52      0.42 o 
  -6   4  12        5.86        6.70      0.41 o 
  -5   4  12       26.16       31.43      1.02 o 
  -4   4  12       10.53       11.75      0.53 o 
  -3   4  12       10.35       11.50      0.44 o 
  -9   0  13      111.37      116.73      1.94 o 
  -8   0  13        9.00       11.20      1.11 o 
  -7   0  13       12.22       14.71      1.07 o 
  -6   0  13       72.99       84.89      1.49 o 
  -5   0  13       36.47       40.43      0.95 o 
  -4   0  13       17.08       20.21      0.75 o 
  -3   0  13       30.93       33.37      0.74 o 
  -2   0  13       26.38       30.74      0.71 o 
  -1   0  13       23.72       24.27      0.84 o 
  -9   1  13       15.22       16.51      0.68 o 
  -8   1  13       27.05       30.72      0.63 o 
  -7   1  13       13.15       15.31      0.61 o 
  -6   1  13       11.24       11.48      0.42 o 
  -5   1  13        9.30       10.14      0.40 o 
  -4   1  13        6.56        6.72      0.37 o 
  -3   1  13        6.64        8.53      0.34 o 
  -2   1  13        7.01        7.41      0.31 o 
  -1   1  13        0.44        0.45      0.32 o 
  -8   2  13       15.75       17.65      0.56 o 
  -7   2  13        2.44        2.40      0.37 o 
  -6   2  13        0.57        1.14      0.42 o 
  -5   2  13       29.08       31.29      0.62 o 
  -4   2  13        2.16        2.19      0.35 o 
  -3   2  13        1.52        1.23      0.34 o 
  -2   2  13        1.77        1.90      0.34 o 
  -6   3  13        3.41        4.20      0.41 o 
  -5   3  13       11.99       13.54      0.46 o 
  -4   3  13        1.67        1.62      0.42 o 
  -7   0  14        0.42        0.17      0.80 o 
  -6   0  14        1.46        0.97      0.53 o 
  -5   0  14        8.06        9.37      0.62 o 
  -4   0  14        7.31        8.19      0.61 o 
  -6   1  14       17.06       18.65      0.74 o 
  -5   1  14        1.71        1.83      0.39 o 
                                                 
